# Supplementary material for: The Contributions of Pandemic Severity, Government Stringency, Cultural Values and Internet Usage to Post-traumatic Stress Disorder During the COVID-19 Pandemic: An Analysis of Data From 35 Countries
Source: Front Sociol. 2022 May 10;7:881928. doi: 10.3389/fsoc.2022.881928 (PMC9127200; doi:10.3389/fsoc.2022.881928)
Supplement: Supplementary file 2 [file Table_1.XLSX]

## Sheet: Supplementary material - Data s
Country	PD	MF	UA	Stringency	TimeGap	SampleSize	MeanAge	PercentFemale	InstrumentString	Instrument	C19Prev	C19CMR	C19CFR	Collect	InternetUsers	PTSD	CollectSquared	CFRSquared	LogCFR	LogCMR	LogCollect	LogPrev	CMRSquared	PrevSquared	LogStringency	LogInternet	InternetSquared	LogPD	PDSquared
Algeria	80	35	70	76.85	2	110	40.99	82.7	PCL-5	2	582.7	15.37	2.6	0.73	58	22	0.5329	6.76	3.2581	5.035	3.30689	2.76545	236.237	339539	3.79414	4.06044	3364	4.38203	6400
Belgium	65	54	94	61.11	4	384	52.6	75	PC-PTSD-5	1	29756.1	254.13	0.9	-1.16	92	37	1.3456	0.81	2.19722	7.84043	2.12823	4.47358	64582.1	885425000	4.03389	4.52179	8464	4.17439	4225
Brazil	69	49	76	77.31	3	1996	34.22	84.5	IES-R	3	12935	298.65	2.4	-0.06	74	34.2	0.0036	5.76	3.17805	8.00186	2.96527	4.11177	89191.8	167314000	3.97481	4.30407	5476	4.23411	4761
Bulgaria	70	40	85	41.67	4	1862	43.4	80.2	PC-PTSD-5	1	15365	481.5	3.4	-0.6	70	33.4	0.36	11.56	3.52636	8.47949	2.63906	4.18653	231842	236083000	3.91202	4.2485	4900	4.2485	4900
Canada	39	52	48	74.54	1	600	41.5	52.29	PC-PTSD-5	1	8408.4	91.46	1.1	-1.1	97	25.5	1.21	1.21	2.3979	6.81849	2.19722	3.92471	8364.93	70701200	4.35978	4.57471	9409	3.66356	1521
China	80	66	30	56.94	1	1593	32.3	61.3	PCL-5	2	7.5	0.35	3.8	-0.13	71	25.2	0.02	14.44	3.63759	1.25276	2.92852	0.875061	0.1225	56.25	4.16434	4.26268	5041	4.38203	6400
Czechia	57	57	74	36.11	4	725	40.9	85.4	PC-PTSD-5	1	32131.4	349.82	1.2	-1.12	81	39	1.2544	1.44	2.48491	8.16	2.17475	4.50693	122374	1032430000	3.85482	4.39445	6561	4.04305	3249
Egypt	70	45	80	84.26	2	255	24.27	78.8	PCL-5	2	437.4	22.69	5.3	0.79	72	49	0.6241	28.09	3.97029	5.42451	3.32863	2.64088	514.836	191319	3.77322	4.27667	5184	4.2485	4900
Finland	33	26	59	35.19	4	543	50.2	82.9	PC-PTSD-5	1	10671.4	37.28	0.4	-1.3	92	20.6	1.69	0.16	1.38629	5.92104	1.94591	4.02822	1389.8	113879000	3.72978	4.52179	8464	3.49651	1089
Georgia	65	55	85	55.56	3	2088	30.33	86.5	ITQ	4	37622.9	405.93	1.2	0.2	73	11.9	0.04	1.44	2.48491	8.30877	3.09104	4.57545	164779	1415480000	3.79414	4.29046	5329	4.17439	4225
Greece	60	57	100	84.26	1	1009	36.6	75.8	PCL-5	2	21623.4	222.4	1.2	-0.62	78	26.1	0.3844	1.44	2.48491	7.70706	2.62467	4.33492	49461.8	467571000	4.35388	4.35671	6084	4.09434	3600
Iceland	30	10	50	39.81	3	18255	54.8	69.8	PC-PTSD-5	1	28019.5	13.01	0.1	-0.88	99	15.6	0.7744	0.01	0	4.8683	2.41591	4.44746	169.26	785092000	3.63653	4.59512	9801	3.4012	900
India	77	56	40	87.5	4	780	47.7	30.9	PC-PTSD-5	1	3049.4	36.6	1.2	0.25	41	40.8	0.0625	1.44	2.48491	5.90263	3.11352	3.48421	1339.56	9298840	4.27333	3.71357	1681	4.34381	5929
Iran	58	43	59	53.7	1	1075	36.12	27.6	PCL-5	2	8020.3	159.95	2	0.14	84	49.6	0.0196	4	2.99573	7.37745	3.06339	3.90419	25584	64325200	3.85482	4.43082	7056	4.06044	3364
Iraq	95	70	85	92.59	2	139	42.4	55.4	PCL-5	2	5479.3	62.21	1.1	0.73	49	36	0.5329	1.21	2.3979	6.4331	3.30689	3.73873	3870.08	30022700	4.22713	3.89182	2401	4.55388	9025
Ireland	28	68	35	80.56	9	1100	44.5	51.5	ITQ	4	24974.5	126.04	0.5	-0.49	92	17.6	0.2401	0.25	1.60944	7.13918	2.71469	4.3975	15886.1	623726000	2.6953	4.52179	8464	3.3322	784
Italy	50	70	75	67.59	2	6687	48.7	71.5	SPAN	5	20334.7	245.01	1.3	-0.73	76	43.8	0.5329	1.69	2.56495	7.80388	2.5416	4.30824	60029.9	413500000	4.34186	4.33073	5776	3.91202	2500
Jordan	70	45	65	77.78	2	216	28.76	88.4	PCL-5	2	14721.4	131.37	1	0.35	67	33.3	0.1225	1	2.30259	7.1806	3.157	4.16795	17258.1	216720000	3.53398	4.20469	4489	4.2485	4900
Kuwait	90	40	80	82.87	2	442	27.11	89.6	PCL-5	2	13901.9	59.49	0.4	0.16	99	33	0.0256	0.16	1.38629	6.38839	3.07269	4.14307	3539.06	193263000	3.29027	4.59512	9801	4.49981	8100
Latvia	44	9	63	50	4	635	45.4	85.7	PC-PTSD-5	1	29438.8	257.37	1.2	-0.8	89	25.7	0.64	1.44	2.48491	7.8531	2.48491	4.46892	66239.3	866643000	3.87432	4.48864	7921	3.78419	1936
Mexico	81	69	82	82.41	1	3932	33	74.5	IES-R	3	4075.9	241.03	6.1	0.09	72	27.7	0.0081	37.21	4.11087	7.78751	3.03975	3.61022	58095.5	16613000	4.0582	4.27667	5184	4.39445	6561
Netherlands	38	14	53	39.81	4	867	55.1	68.7	PC-PTSD-5	1	34349.2	126.08	0.5	-1.29	91	25.1	1.6641	0.25	1.60944	7.1395	1.96009	4.53592	15896.2	1179870000	4.06612	4.51086	8281	3.63759	1444
Norway	31	8	50	58.33	2	4527	38.13	85.04	PCL-5	2	19792.1	27.43	0.2	-1.33	97	18.4	1.7689	0.04	0.693147	5.61422	1.90211	4.29649	752.405	391727000	3.87432	4.57471	9409	3.43399	961
Peru	64	42	87	96.3	1	640	38.3	66.1	IES-R	3	10252.1	634.89	6.2	0.29	65	19.7	0.0841	38.44	4.12713	8.75604	3.13114	4.01081	403085	105106000	4.05022	4.17439	4225	4.15888	4096
Poland	68	64	93	39.81	4	996	38.1	79.2	PC-PTSD-5	1	14469.6	280.68	2.1	-0.5	87	31.4	0.25	4.41	3.04452	7.9398	2.70805	4.16046	78781.3	209369000	3.81485	4.46591	7569	4.21951	4624
Romania	90	42	90	42.59	4	1502	50.5	63.2	PC-PTSD-5	1	13735.4	311.8	2.6	-0.43	78	38	0.1849	6.76	3.2581	8.04495	2.75366	4.13784	97219.2	188661000	3.96613	4.35671	6084	4.49981	8100
SaudiArabia	95	60	80	81.94	2	212	41.25	80.7	PCL-5	2	2057.4	26.11	1.3	0.41	98	20.3	0.1681	1.69	2.56495	5.5649	3.18221	3.31332	681.732	4232890	3.89325	4.58497	9604	4.55388	9025
Spain	57	42	86	85.19	1	1951	45.16	47.1	ITQ	4	22965.9	199.76	0.9	-0.9	93	19.7	0.81	0.81	2.19722	7.5997	2.3979	4.36108	39904.1	527433000	3.63653	4.5326	8649	4.04305	3249
Sweden	31	5	29	59.26	4	590	51.8	77.6	PC-PTSD-5	1	23667.5	156.53	0.7	-1.43	95	29.5	2.0449	0.49	1.94591	7.35583	1.74047	4.37415	24501.6	560151000	3.91202	4.55388	9025	3.43399	961
Syria	80	52	60	87.04	1	5588	26.84	69.6	SPTSS	5	292.2	17.56	5.8	0.43	34	42.7	0.1849	33.64	4.06044	5.16821	3.19048	2.46568	308.354	85380.8	4.00897	3.52636	1156	4.38203	6400
Tunisia	70	40	75	90.74	1	603	29.2	74	IES-R	3	8082.3	226.56	2.8	0.27	67	33	0.0729	7.84	3.3322	7.72559	3.12236	3.90753	51329.4	65323600	3.94835	4.20469	4489	4.2485	4900
Turkey	66	45	85	63.89	3	685	34.62	63.6	PCL-5	2	15351.7	105.55	0.7	0.04	78	47.9	0.0016	0.49	1.94591	6.96177	3.01553	4.18616	11140.8	235675000	4.00058	4.35671	6084	4.18965	4356
UnitedKingdom	35	66	35	64.35	4	659	56.9	59.2	PC-PTSD-5	1	26944.5	236.8	0.9	-1.12	95	27	1.2544	0.81	2.19722	7.7698	2.17475	4.43047	56074.2	726006000	3.74076	4.55388	9025	3.55535	1225
UnitedStates	40	62	46	62.5	6	832	37	77.4	PCL-5	2	23883.6	273.14	1.2	-1.18	89	32.6	1.3924	1.44	2.48491	7.91257	2.10413	4.3781	74605.5	570426000	4.07414	4.48864	7921	3.68888	1600
Vietnam	70	40	30	76.85	1	1328	36.4	62	IES-R	3	2822.2	40.87	1.4	0.12	70	11.7	0.01	1.96	2.63906	6.01	3.054	3.45059	1670.36	7964810	4.15716	4.2485	4900	4.2485	4900
